# Supplementary material for: Inhibition of Adherence and Biofilm Formation of Pseudomonas aeruginosa by Immobilized ZnO Nanoparticles on Silicone Urinary Catheter Grafted by Gamma Irradiation
Source: Microorganisms. 2023 Mar 31;11(4):913. doi: 10.3390/microorganisms11040913 (PMC10142706; doi:10.3390/microorganisms11040913)
Supplement: Supplementary file 1 [file microorganisms-11-00913-s001.zip]

Archive with 1 entries (1 files):
- microorganisms-2314023-supplementary.pdf
